# Supplementary material for: Response to electroconvulsive therapy in treatment-resistant depression: nationwide observational follow-up study
Source: BJPsych Open. 2023 Feb 14;9(2):e35. doi: 10.1192/bjo.2023.5 (PMC9970162; doi:10.1192/bjo.2023.5)
Supplement: Supplementary file 1 [file bjosup.zip]

Archive with 2 entries (2 files):
- S2056472423000054sup001.docx
- S2056472423000054sup002.docx
